# Supplementary material for: Gravity-Based Flow Efficient Perfusion Culture System for Spheroids Mimicking Liver Inflammation
Source: Biomedicines. 2021 Oct 1;9(10):1369. doi: 10.3390/biomedicines9101369 (PMC8533112; doi:10.3390/biomedicines9101369)
Supplement: Supplementary file 1 [file biomedicines-09-01369-s001.zip]

Archive with 1 entries (1 files):
- biomedicines-1371359-supplementary.pdf
